# Supplementary material for: A Dynamic Energy Budget Approach for the Prediction of Development Times and Variability in Spodoptera frugiperda Rearing
Source: Insects. 2021 Mar 29;12(4):300. doi: 10.3390/insects12040300 (PMC8067041; doi:10.3390/insects12040300)
Supplement: Supplementary file 1 [file insects-12-00300-s001.zip]

Archive with 2 entries (2 files):
- SI/Supplementary information.csv
- SI/Supplementary information2.R
