# Supplementary material for: A Dynamic Energy Budget Approach for the Prediction of Development Times and Variability in Spodoptera frugiperda Rearing
Source: Insects. 2021 Mar 29;12(4):300. doi: 10.3390/insects12040300 (PMC8067041; doi:10.3390/insects12040300)
Supplement: Supplementary file 1 [file insects-12-00300-s001.zip › SI/Supplementary information.csv]

		Larvae per instar [#]
Time [d]	L3	L4	L5	L6			Time [d]	Temperature [�C]
5	0	0	0	0			1	26
6	36	0	0	0			2	26
7	36	0	0	0			3	26
7.2	36	0	0	0			4	26
8	36	0	0	0			5	26
8.2	21	15	0	0			6	26
9	0	36	0	0			7	30
10	0	36	0	0			8	30
11	0	36	0	0			9	30
12	0	36	0	0			10	22
13	0	36	0	0			11	22
13.2	0	30	6	0			12	22
14	0	0	36	0			13	22
14.2	0	0	32	4			14	30
15	0	0	20	16			15	22
15.2	0	0	20	16			16	22
16	0	0	0	35
